# Supplementary material for: Genome-Wide Reidentification and Expression Analysis of MADS-Box Gene Family in Cucumber
Source: Int J Mol Sci. 2025 Apr 17;26(8):3800. doi: 10.3390/ijms26083800 (PMC12027882; doi:10.3390/ijms26083800)
Supplement: Supplementary file 1 [file ijms-26-03800-s001.zip]

Archive with 6 entries (6 files):
- Dataset S1.pdf
- Figure S1.pptx
- Table S1.xlsx
- Table S2.xlsx
- Table S3.xlsx
- Table S4.xlsx
