# Supplementary material for: Genome-Wide Reidentification and Expression Analysis of MADS-Box Gene Family in Cucumber
Source: Int J Mol Sci. 2025 Apr 17;26(8):3800. doi: 10.3390/ijms26083800 (PMC12027882; doi:10.3390/ijms26083800)
Supplement: Supplementary file 1 [file ijms-26-03800-s001.zip › Table S1.xlsx]

## Sheet: Sheet1
Table S1: The FPKM values of CsMADS genes
Gene ID	FF	MF	O	R	O-fer	O-unfer	L	S	T
CsMADS35	4.7338	10.1132	8.17206	6.50924	7.53205	10.5062	6.61184	5.42937	7.03468
CsMADS03	31.4005	48.8084	10.4729	0	4.66069	3.35697	0	0.127813	0.114005
CsMADS07	39.5997	34.3576	28.8443	22.0947	22.6157	34.5299	22.264	13.4777	24.9644
CsMADS09	5.70078	0	1.46331	0	0	0.638192	0.576215	13.42	1.66332
CsMADS39	1.24118	0.390011	3.73246	3.46735	4.01787	4.936	3.96634	2.06236	0.736674
CsMADS48	0	0	0	0	0	0	0	0	0
CsMADS38	0.834346	1.21318	1.68694	2.3765	1.29449	0.971215	0.796143	2.29895	1.69511
CsMADS24	27.2097	30.2079	56.3975	0.480939	55.5259	60.7211	22.6164	6.72112	5.7639
CsMADS47	0	0.050533	0	0.147858	0	0.185605	0	0	0
CsMADS40	19.7758	59.8469	1.3407	1.49638	2.41788	0.619656	1.19263	1.73091	4.20893
CsMADS45	0	0	0	0.175172	0	0	0	0	0
CsMADS16	2.7024	0.379958	3.30685	16.36	2.4644	3.28659	15.407	5.57006	42.6037
CsMADS12	0	0.198992	0.380208	1.54531	0.23652	0.868048	10.3511	9.56611	42.5282
CsMADS36	0	1.04819	0.057888	0	0	0	0	0	0
CsMADS11	1.01567	2.19522	3.87584	0.10502	3.86666	8.69913	3.32518	11.739	6.42728
CsMADS44	0.548291	0.085618	1.04947	3.27997	0.953975	1.13502	0.193167	1.20805	1.08865
CsMADS28	6.63126	6.94499	7.99011	0	6.79052	7.85281	0	0	0
CsMADS46	0.039988	0.035125	0.220406	1.11853	0.094795	0.051605	0.052548	0.055903	0
CsMADS41	0	0.043467	0.101337	0.381084	0.069562	0	0.352878	0.050868	0
CsMADS21	212.95	337.622	12.4548	11.3384	9.12166	10.8435	0.148666	0.06554	0
CsMADS29	0.404401	0.297035	0.391523	45.7538	0.118956	0.460219	0.32519	0.666572	0.107796
CsMADS37	0	0	0	0.317171	0	0	0	0	0
CsMADS06	35.855	39.5803	12.1465	21.1072	9.89995	19.5681	25.2144	8.39982	17.2927
CsMADS01	160.693	94.5743	120.426	0	119.019	139.792	0	0	0.561577
CsMADS30	1.1057	0.928431	1.28152	2.93399	1.3696	1.47373	0.703434	0.607163	0.079346
CsMADS17	0.85976	0.349553	0.301664	15.8485	0.519473	0.41636	27.8949	15.8992	29.5464
CsMADS22	167.033	257.844	0.056506	1.119	0.194907	0.334943	0.104511	0.237714	0.227454
CsMADS27	0.164305	0.786052	2.02764	2.41882	1.6882	2.10712	1.21836	1.09368	1.47118
CsMADS32	0	13.9599	0	0	0	0	0	0	0
CsMADS14	1.52543	4.45989	2.6498	18.8754	2.63646	2.95114	14.4325	12.2211	5.42508
CsMADS10	3.24667	2.79203	7.02851	9.63083	5.37072	3.71705	13.8541	5.58462	12.9155
CsMADS34	0.263286	11.2644	0.818132	0.118388	0.742654	1.09374	0.502345	0.030983	0.375689
CsMADS19	0	0	0	15.7111	0	0.06287	0.359368	0	0
CsMADS26	31.7525	0.541505	77.2147	0	80.4806	103.668	0	0	0
CsMADS05	120.201	98.7147	30.9887	0	26.1244	45.2063	0	0	185.365
CsMADS13	1.97326	0.993816	1.12169	11.1304	0.189429	1.03946	21.1135	8.17112	21.1988
CsMADS02	310.18	327.252	106.381	0	90.1122	119.596	0	0	0
CsMADS33	2.11	6.07823	2.73297	0	3.95019	3.0692	2.84579	0.11249	0.558593
CsMADS23	62.1153	63.2713	115.601	0.930801	104.727	128.092	0.433762	0	0.093842
CsMADS04	313.906	209.266	8.25243	5.15273	4.98229	8.92615	0.494737	6.15215	0.465537
CsMADS08	0	4.18942	5.35808	0	1.22684	0.364775	1.64006	0.136813	0
CsMADS31	0	0	0	0.091246	0	0	0	0	0.15358
CsMADS15	13.7467	11.1194	2.50212	54.7863	1.22353	0.627693	106.564	169.818	253.357
CsMADS25	81.6169	112.082	42.0675	0	47.4753	54.6154	0.080808	0	0
CsMADS43	0.360339	0.230175	0.371773	0.37329	0.355686	1.55479	0.27487	0.097689	0.372833
CsMADS20	0.491943	3.58879	6.7575	0.11054	18.8785	40.6509	0.08747	0.292628	0
CsMADS18	6.3511	3.81223	5.42628	0.472833	5.34769	5.9352	58.7785	20.2241	66.5486
CsMADS42	0	0	0	0	0	0	0	0	0
