# Supplementary material for: Genome-Wide Reidentification and Expression Analysis of MADS-Box Gene Family in Cucumber
Source: Int J Mol Sci. 2025 Apr 17;26(8):3800. doi: 10.3390/ijms26083800 (PMC12027882; doi:10.3390/ijms26083800)
Supplement: Supplementary file 1 [file ijms-26-03800-s001.zip › Table S2.xlsx]

## Sheet: Sheet1
Table S2: The FPKM value of CsMADS genes under salt treatments
Gene ID	CT-1	CT-2	CT-3	Na-1	Na-2	Na-3	Si-1	Si-2	NaSi-1	NaSi-2	NaSi-3
CsMADS35	3.82221	1.49921	2.7093	2.19932	3.92536	2.39064	1.85049	3.26864	3.97891	2.82315	3.81154
CsMADS07	40.0899	33.708	31.9706	66.1454	76.6707	61.8826	31.7697	27.459	74.8138	76.5159	101.877
CsMADS09	1.77177	0.902856	0	4.79582	7.93959	8.40785	5.476	0	2.57845	10.7542	8.79396
CsMADS39	1.8313	0.936237	2.5518	1.85553	2.35842	2.13774	1.6124	1.54834	1.34803	1.89415	2.68896
CsMADS38	0.602718	0.614925	1.19106	0.565613	1.35255	0	1.42901	0	0	0	0.954691
CsMADS40	1.32242	1.10737	0.440603	0.410427	1.20135	0.391469	1.04882	1.83995	2.06738	1.66046	0.565941
CsMADS16	13.8833	12.0588	7.05921	9.71392	10.0843	14.4743	34.2613	28.9013	18.6765	13.6338	18.6446
CsMADS12	5.86346	5.28457	2.94095	1.3594	6.82195	2.61625	0	2.73328	2.17355	2.67145	4.70855
CsMADS28	0.113854	0.109923	0.116955	0	0	0	0	0.105867	0	0.110857	0.101411
CsMADS21	0.115583	0	0.238745	0.112652	0.271254	0	0.133005	0.220264	0.123249	0	0.314056
CsMADS29	0.762702	0.738138	0.958164	0.900555	1.52693	1.03582	0.873631	1.42552	1.15371	1.80912	1.58845
CsMADS37	0.268712	0	0	0	0	0	0	0.252981	0	0.240078	0
CsMADS06	10.9287	9.91572	7.34944	8.03986	13.4929	12.0869	27.6071	18.6765	12.576	12.6515	16.6681
CsMADS30	0.397798	0.508431	0.530653	0.732671	0.752213	0.243228	0.295319	0.366502	0	0.131042	0.318502
CsMADS17	9.62145	11.6898	6.06491	9.78018	12.805	11.9775	12.9706	10.4025	9.26438	13.6744	8.79758
CsMADS14	19.5734	17.4368	18.7282	17.3686	26.9194	13.1588	15.3492	24.228	21.1498	23.3401	27.6513
CsMADS10	5.10239	2.95656	3.27057	8.32661	9.36533	4.63929	3.04438	2.681	1.68293	1.95346	3.79689
CsMADS34	0.753027	1.10564	0.386565	2.37275	1.60924	1.77239	1.12748	0.955678	0.922574	0.765149	1.44244
CsMADS19	0.322224	0	0	0.937401	0.379788	0.597797	0.382519	0.310882	0	0	0
CsMADS05	0.175393	0.707406	0	0	0.806024	0.483394	0	0	0.359771	0.171248	0.149932
CsMADS13	110.39	121.912	51.7502	55.9926	32.8519	39.8399	47.0129	41.9927	65.2871	39.5718	67.6697
CsMADS15	36.1385	24.8293	31.7229	30.455	42.4219	14.396	29.3662	34.8521	29.672	34.2584	28.9331
CsMADS25	2.88103	1.95517	3.39224	2.27264	2.02822	1.44964	2.02528	3.41369	1.98286	1.46347	1.437
