# Supplementary material for: Genome-Wide Reidentification and Expression Analysis of MADS-Box Gene Family in Cucumber
Source: Int J Mol Sci. 2025 Apr 17;26(8):3800. doi: 10.3390/ijms26083800 (PMC12027882; doi:10.3390/ijms26083800)
Supplement: Supplementary file 1 [file ijms-26-03800-s001.zip › Table S3.xlsx]

## Sheet: Sheet1
Table S3: The FPKM value of CsMADS genes under heat treatments
Gene ID	HT0h-1	HT0h-2	HT0h-3	HT6h-1	HT6h-2	HT6h-3	HT3h-1	HT3h-2	HT3h-3
CsMADS35	5.99222	5.86113	6.05967	8.37662	9.23364	7.67764	12.4165	13.887	11.2637
CsMADS07	0.0830947	0.0828176	0.40479	0.579897	0.0334908	0.211947	0.0585742	0.0871275	0
CsMADS39	1.44703	0.83204	1.22717	1.65718	1.144	2.9811	1.12464	1.51726	2.30314
CsMADS38	0.762488	0.253315	0.781982	0.520297	0.614632	0.259314	0.382211	0.980713	0.537084
CsMADS24	0.396242	0.34846	0.525894	0.650654	0.281828	0.356712	0.372419	0.058655	0.492541
CsMADS40	1.23729	1.1383	0.976091	0.974173	1.07408	0.809207	2.3258	1.83623	1.75981
CsMADS16	17.7103	15.718	10.9411	40.4532	39.701	43.775	32.6174	55.0375	27.066
CsMADS12	3.67994	4.70419	2.95358	0.334975	0.0644859	1.36034	0.451135	0.872366	2.88793
CsMADS11	0.443891	0.442412	0.91048	1.74067	0.99677	3.58537	1.69862	0.877677	0.837508
CsMADS28	0.0894653	0	0.110103	0	0.0144234	0	0	0	0.0315089
CsMADS46	0.0387855	0.115969	0.119331	0	0	0.131905	0	0	0.10245
CsMADS41	0.158814	0.0527615	0.0542914	0.344812	0.64009	0.180037	0.298532	0.488464	0.0466108
CsMADS21	2.7965	2.10738	1.434	0.476002	1.37453	0.666902	0.929546	1.602	0.630579
CsMADS29	2.65204	3.32847	3.57608	7.76875	8.11561	21.0033	5.95452	7.7449	6.09711
CsMADS06	8.4241	10.1533	8.40985	13.8543	19.9882	19.3931	16.94	21.7156	13.7502
CsMADS30	0.361302	0.257212	0.380163	1.37533	1.36165	1.56386	1.8302	1.52716	2.18552
CsMADS17	23.318	24.3904	26.3627	14.1441	35.7644	23.344	18.4379	29.4732	21.5821
CsMADS22	0.19309	0.349903	0.360049	0.261339	0.282996	0.0895473	0.329967	0.42701	0.216379
CsMADS27	1.42424	2.10477	0.956979	1.09676	1.18765	1.87902	0.877023	0.535551	1.8594
CsMADS14	21.919	23.1537	29.0244	17.8705	19.8081	28.2964	19.0316	24.3899	26.0474
CsMADS10	2.22182	2.83445	4.19266	0.785614	3.15212	2.19129	0.877061	1.26733	1.56501
CsMADS34	1.65061	1.37092	1.90441	2.52782	2.05124	1.60805	2.48866	2.24993	0.756941
CsMADS19	0.425275	0.141286	0.339226	0	0.152359	0	0	0	0
CsMADS26	0.19309	0.28867	0.14852	0.179671	0.311295	0.0820851	0.226852	0	0.0850061
CsMADS13	9.15654	6.94917	6.37529	7.973	5.14636	6.42807	5.28995	15.9957	4.14202
CsMADS33	5.16823	5.85341	4.75828	0.983669	0.378731	1.14847	0.331194	1.57646	1.44789
CsMADS23	0.0447699	0.0446207	0	0	0.0360885	0.0761289	0	0.0375542	0.078838
CsMADS04	0	0	0	0.041868	0	0.420815	0.0845799	0	0
CsMADS08	0.695538	0.407776	0.04196	0	0	0	0	0	0.216144
CsMADS15	122.751	133.634	123.565	76.0497	84.7136	84.0374	87.3177	75.7668	92.9445
CsMADS25	0	0.148612	0.0917525	0.0554983	0.0961557	0	0.0280288	0.175107	0
CsMADS43	0.101665	0	0.312793	3.68938	5.98241	3.02533	1.91106	3.07006	2.95396
CsMADS18	6.08429	4.64581	3.72378	1.64364	0.395522	3.67117	1.61409	0.864331	5.57311
CsMADS42	0	0	0	0	0.261056	0.137675	0	0.203744	0
