# Supplementary material for: Genome-Wide Reidentification and Expression Analysis of MADS-Box Gene Family in Cucumber
Source: Int J Mol Sci. 2025 Apr 17;26(8):3800. doi: 10.3390/ijms26083800 (PMC12027882; doi:10.3390/ijms26083800)
Supplement: Supplementary file 1 [file ijms-26-03800-s001.zip › Table S4.xlsx]

## Sheet: Sheet1
Table S4: The FPKM value of CsMADS genes under powdery mildew and downy mildew
Gene ID	CT	1 dpi	2 dpi	3 dpi	4 dpi	6 dpi	8 dpi		Gene ID	NID-1	NID-2	NID-3	ID-1	ID-2	ID-3	NIS-1	NIS-2	NIS-3	IS-1	IS-2	IS-3
CsMADS13	405.535	452.49	170.738	191.354	267.487	210.904	105.945		CsMADS35	6.84317	5.96482	6.18345	3.98528	5.35618	2.42456	4.5505	5.26881	4.95564	4.06887	3.28406	3.65729
CsMADS16	129.465	126.645	40.8888	38.5283	24.0938	47.3783	33.4556		CsMADS07	11.3216	7.12078	16.0583	7.95195	7.73718	7.09873	9.44484	7.42298	7.17275	8.45936	11.599	7.63622
CsMADS06	101.662	103.035	106.127	135.637	129.06	142.795	142.863		CsMADS09	0.171741	0.352484	2.14978	0.207943	0.38146	0.828108	0.739862	0.655677	0.213508	0.34356	0.220578	0
CsMADS17	37.2124	40.4971	25.0596	57.798	32.3499	36.818	28.1486		CsMADS39	1.79655	1.21103	1.69036	3.19505	3.75396	0.862322	1.91625	1.43011	1.11546	2.33151	3.48966	2.29624
CsMADS07	25.1471	23.8875	31.9118	35.5508	36.2913	37.9128	22.5108		CsMADS48	0.296652	0.353673	0.627385	0.863728	0.926484	0.480296	0.266816	0	0.500221	0.521658	0.353055	0.371135
CsMADS15	25.0778	24.2229	31.3162	37.5299	27.6725	24.3994	18.0629		CsMADS16	42.7228	30.5718	28.5419	108.074	143.052	87.3623	64.9228	50.6223	116.742	90.8735	88.2801	119.366
CsMADS14	16.4603	16.73	11.6052	18.3796	15.1643	15.4661	11.3009		CsMADS12	0.143395	0.154736	0.150432	0.362126	0.647173	0.182674	0.31512	0.384864	0.740533	0.566598	0.375569	0.381844
CsMADS10	9.82577	9.23113	5.82583	13.6819	6.46353	6.86813	5.02862		CsMADS28	0.0884599	0.211815	0.0932173	0.100653	0.184505	0.249882	0.318046	0.153014	0.481839	0.422191	0.492375	0.242521
									CsMADS21	0.755953	0.194676	0.112596	0.175784	0.759422	0.473227	0.322831	0.184494	0.777745	0.622377	0.13088	0.855652
									CsMADS29	2.45813	2.79977	2.21154	2.4486	2.48484	3.10374	2.96384	2.48515	2.59857	3.45463	2.24986	4.00142
									CsMADS06	29.5895	25.3942	33.9172	34.4333	28.6495	36.9466	32.8448	35.0587	27.0242	32.4463	27.8714	30.5441
									CsMADS30	3.72138	4.41046	4.82162	5.22342	4.21009	1.73764	2.86215	3.46144	2.89632	2.20359	1.76533	1.26414
									CsMADS17	1.06466	2.74936	1.58298	5.01369	11.174	2.17721	1.80774	0.945631	5.16044	3.88492	1.53623	6.66949
									CsMADS27	1.18982	1.51163	2.20643	0.859878	0.989882	1.94052	1.84311	1.0168	2.1322	1.27197	1.74245	1.89754
									CsMADS14	48.7286	42.7626	39.2609	37.3723	38.1321	39.8874	40.4293	33.4366	57.7759	48.8268	59.303	47.0326
									CsMADS10	1.40502	1.60236	1.16222	1.60729	1.88223	1.90907	1.3591	1.97973	2.158	1.67107	1.46242	1.4685
									CsMADS34	0.640586	1.15604	0.503414	0.862574	0.677621	0.89713	0.579641	0.558731	1.41577	0.393927	0.524289	0.9025
									CsMADS13	64.5511	79.0903	105.253	95.6903	101.55	105.699	97.0583	66.9266	104.493	135.998	77.8107	71.3829
									CsMADS15	31.3932	35.2182	22.6838	21.478	21.5292	34.8186	28.068	23.3618	40.8497	26.7	31.4593	27.7135
									CsMADS25	4.24626	12.8445	8.88055	12.7316	11.8383	20.4855	19.0637	14.7556	24.6869	15.6856	12.9354	17.3667
